# Supplementary material for: Socioeconomic Differences in Cognitive Ability Across Childhood and Adolescence: An Investigation of Genetic, Individual, and Environmental Factors
Source: J Intell. 2026 Apr 10;14(4):63. doi: 10.3390/jintelligence14040063 (PMC13118255; doi:10.3390/jintelligence14040063)
Supplement: Supplementary file 1 [file jintelligence-14-00063-s001.zip]

Archive with 2 entries (2 files):
- Supplementary Material_24.03.2026.pdf
- Supplementary Material_Code_24.03.2026.pdf
